# Supplementary material for: ﻿Comparisons of insect and pathogen leaf damage on early Eocene Eucalyptus (Myrtaceae) from Patagonia and extant Australasian gum trees
Source: PhytoKeys. 2025 Nov 17;266:177–217. doi: 10.3897/phytokeys.266.166635 (PMC12645205; doi:10.3897/phytokeys.266.166635)
Supplement: Supplementary material 1 — Catalog of fossil specimens [file phytokeys-266-177_article-166635__-s001.xlsx]

## Sheet: Dataset S1
Dataset S1. Raw abundances of insect-mediated and pathogenic damage traces in Eucalyptus frenguelliana leaves from the early Eocene Laguna del Hunco (LH) site, summarized by quarry (LH01–LH29). Meter level indicates height in the composite section of Hajek et al (2025). LHF has no meter level indicated because it denotes specimens found in float. Cells highlighted in yellow indicate differences w…
Meter level	Quarry	% vs total leaves	#leaves	DT422	DT41	DT90	DT92	DT94	DT139	DT171	DT185	DT207	DT210	DT1	DT3	DT8	DT12	DT13	DT14	DT15	DT81	DT30	DT31	DT16	DT17	DT77	DT32	DT33	DT34	DT49	DT215	DT54	DT310	DT58	DT114	DT261
37	LH15	0.028169	8	0	0	0	0	0	0	0	0	0	0	1	0	0	2	1	1	0	0	0	0	1	1	0	2	0	0	0	0	0	0	0	0	0
37	LH23	0.00704225	2	0	0	0	0	0	1	0	0	0	0	0	0	0	0	0	0	0	0	0	0	0	0	0	0	0	0	0	0	0	0	0	0	0
40.3	LH13	0.454225	129	1	1	1	1	0	2	2	1	0	0	9	33	1	28	8	19	2	0	7	5	7	14	0	26	11	2	1	1	2	1	1	1	0
47.6	LH29	0.00704225	2	0	0	0	0	0	0	0	0	0	0	0	0	0	1	0	0	0	0	0	0	0	0	0	0	0	0	0	0	0	0	0	0	0
55.58	LH1	0.00704225	2	0	0	0	0	0	0	0	0	0	0	0	0	0	0	0	0	0	0	0	0	0	0	0	1	0	0	0	0	0	0	0	0	0
68.18	LH2	0.0316901	9	0	0	0	0	0	0	0	0	0	0	0	1	0	1	1	1	0	0	0	0	0	1	2	1	0	0	0	0	0	0	0	0	0
72.53	LH3	0.00352113	1	0	0	0	0	0	0	0	0	0	0	0	1	0	0	0	0	0	0	0	0	0	0	0	0	0	0	0	0	0	0	0	0	0
75.63	LH4	0.0528169	15	0	0	0	0	0	0	0	0	0	0	1	0	0	2	1	2	0	0	0	1	1	1	0	2	4	1	1	0	0	0	0	0	0
75.63	LH16	0.00352113	1	0	0	0	0	0	0	0	0	0	0	0	0	0	0	1	0	0	0	0	0	0	0	0	1	1	0	0	0	0	0	0	0	0
75.63	LH17	0.00352113	1	0	0	0	0	0	0	0	0	1	0	0	0	0	0	0	0	0	0	0	0	0	0	0	0	1	0	0	0	0	0	0	0	0
89.48	LH5	0.00352113	1	0	0	0	0	0	0	0	0	0	0	0	0	0	0	0	0	0	0	0	0	0	0	0	0	0	0	0	0	0	0	0	0	0
99.28	LH6	0.235915	67	0	0	0	0	1	0	0	0	0	0	5	6	1	20	2	10	1	1	0	0	1	5	0	2	3	0	3	0	0	0	0	0	0
99.28	LH22	0.00704225	2	0	0	0	0	0	0	0	0	0	1	0	1	0	1	0	0	0	0	0	0	1	0	0	1	0	0	0	0	0	0	0	0	0
99.28	LH25	0.0211268	6	0	0	0	0	0	0	0	0	0	0	0	0	0	3	1	1	0	0	0	0	1	1	0	1	1	0	0	0	0	0	0	0	0
99.28	LH27	0.0598592	17	0	0	0	0	0	0	0	0	0	0	0	1	0	4	1	3	0	2	0	1	0	2	0	5	1	0	0	0	0	0	0	0	2
99.28	LH30	0.00704225	2	0	0	0	0	0	0	0	0	0	0	0	0	0	1	1	0	0	0	0	0	0	0	0	0	0	0	0	0	0	0	0	0	0
127.33	LH10	0.00352113	1	0	0	0	0	0	0	0	0	0	0	0	0	0	0	0	0	0	0	0	0	0	0	0	0	0	0	0	0	0	0	0	0	0
Unkown,, but stratigraphically below LH6	LH28	0.0387324	11	0	0	0	0	0	0	0	0	0	0	0	0	0	1	0	0	0	0	0	0	0	0	0	0	0	0	1	0	0	0	0	0	0
NA	LHF	0.0246479	7	0	0	0	0	0	0	0	0	0	0	0	0	0	1	0	1	0	0	0	1	0	0	0	0	0	0	0	0	0	0	0	0	0
Totals	18		284	1	1	1	1	1	3	2	1	1	1	16	43	2	65	17	38	3	3	7	8	12	25	1	42	22	3	6	1	2	1	1	1	2

## Sheet: Dataset S2
Dataset S2 Catalog of Eucalyptus frenguelliana fossil specimens and associated damage types (DTs), listed by repository number (MPEF-Pb) or unique field number if a repository number is not yet assigned. All specimens are housed at MEF. Cells highlighted in yellow indicate differences with data reported by Giraldo et al., 2025 (see main text)
Field #	Repository #	DT	DT	DT	DT	DT	DT	DT	Comment on DT changes from Giraldo et al., 2025 (if applicable; cells in yellow)
LH01-0021	MPEF-Pb 2288	32	_	_	_	_	_	_
LH01-0022 A, B	_	_	_	_	_	_	_	_
LH02-0106	MPEF-Pb 2267	_	_	_	_	_	_	_
LH02-0143	MPEF-Pb 2275	17	_	_	_	_	_	_
LH02-0166	MPEF-Pb 13035	77	_	_	_	_	_	_
LH02-0209	MPEF-Pb 2362	3	77	_	_	_	_	_
LH02-1011	MPEF-Pb 2360	_	_	_	_	_	_	_
LH02-1037	_	12	14	13	32	_	_	_
LH02-1050	MPEF-Pb 2257	_	_	_	_	_	_	_
LH02-1240	MPEF-Pb 2271	_	_	_	_	_	_	_
LH02-1391	_	_	_	_	_	_	_	_
LH03-0011	MPEF-Pb 2361	3	_	_	_	_	_	_
LH04(2006)-31	_	_	_	_	_	_	_	_
LH04(2006)-4 A, B	_	49	32	_	_	_	_	_
LH04-0010 A, B	MPEF-Pb 2335	12	14	_	_	_	_	_
LH04-0035	MPEF-Pb 2280	_	_	_	_	_	_	_
LH04-0097 A, B	MPEF-Pb 2329	_	_	_	_	_	_	_
LH04-0176	MPEF-Pb 2286	_	_	_	_	_	_	_
LH04-0177	_	33	34	_	_	_	_	_
LH04-0199	MPEF-Pb 2297	33	1	_	_	_	_	_
LH04-1043	MPEF-Pb 13030	13	_	_	_	_	_	_
LH04-1115	_	12	14	33	_	_	_	_
LH04-1138	MPEF-Pb 2272	32	33	_	_	_	_	_
LH04-1267	MPEF-Pb 2264	16	_	_	_	_	_	_
LH04-1268	MPEF-Pb 2265	_	_	_	_	_	_	_
LH04-1333	MPEF-Pb 2334	17	_	_	_	_	_	_
LH04-1338	MPEF-Pb 2261	31	_	_	_	_	_	_
LH05-0001	MPEF-Pb 2325	_	_	_	_	_	_	_
LH06(2006)-8A	_	94	_	_	_	_	_	_
LH06(2009)-494	_	17	_	_	_	_	_	_
LH06-0056	MPEF-Pb 2326	_	_	_	_	_	_	_
LH06-0068	_	12	_	_	_	_	_	_
LH06-0081	MPEF-Pb 2279	12	_	_	_	_	_	_
LH06-0113	MPEF-Pb 2282	_	_	_	_	_	_	_
LH06-0127	MPEF-Pb 2259	_	_	_	_	_	_	_
LH06-0131	MPEF-Pb 2277	14	_	_	_	_	_	_
LH06-0141	MPEF-Pb 2324	_	_	_	_	_	_	_
LH06-0153	MPEF-Pb 2285	1	12	_	_	_	_	_
LH06-0165 A, B	MPEF-Pb 2330	81	_	_	_	_	_	_
LH06-0199	MPEF-Pb 2260	12	14	_	_	_	_	_
LH06-0204	MPEF-Pb 2263	12	3	_	_	_	_	_
LH06-0229	MPEF-Pb 2283	49	_	_	_	_	_	_
LH06-0230	MPEF-Pb 2327	17	_	_	_	_	_	_
LH06-0247	_	12	_	_	_	_	_	_
LH06-0262	_	33	_	_	_	_	_	_	This instance of DT33 was incorrectly reported by Giraldo et al. 2025 as "DT85".
LH06-0263	MPEF-Pb 2266	_	_	_	_	_	_	_
LH06-0270	MPEF-Pb 2270	_	_	_	_	_	_	_
LH06-0275	MPEF-Pb 2262	_	_	_	_	_	_	_
LH06-0280	MPEF-Pb 2269	12	3	_	_	_	_	_
LH06-0293	_	_	_	_	_	_	_	_
LH06-0303	MPEF-Pb 2284	1	_	_	_	_	_	_
LH06-0306	MPEF-Pb 2287	1	33	_	_	_	_	_
LH06-0309	MPEF-Pb 2281	12	_	_	_	_	_	_
LH06-0314 A, B	_	3	1	17	_	_	_	_
LH06-0318 A, B	_	_	_	_	_	_	_	_
LH06-0326	MPEF-Pb 2387	14	13	_	_	_	_	_
LH06-0327	_	_	_	_	_	_	_	_
LH06-1005	MPEF-Pb 2294	17	_	_	_	_	_	_
LH06-1023 A, B	MPEF-Pb 2331	_	_	_	_	_	_	_
LH06-1049	_	_	_	_	_	_	_	_
LH06-1080	MPEF-Pb 2268	_	_	_	_	_	_	_
LH06-1089	MPEF-Pb 2258	12	8	15	_	_	_	_
LH06-1094	MPEF-Pb 2295	33	_	_	_	_	_	_
LH06-1101	_	12	_	_	_	_	_	_
LH06-1108	MPEF-Pb 2292	12	_	_	_	_	_	_
LH06-1115	_	_	_	_	_	_	_	_
LH06-1120	MPEF-Pb 2293	12	32	49	_	_	_	_
LH06-1122	_	_	_	_	_	_	_	_
LH06-1123	MPEF-Pb 2290	16	_	_	_	_	_	_
LH06-1125 A, B	MPEF-Pb 2299	49	3	1	12	_	_	_
LH06-1126	MPEF-Pb 2301	_	_	_	_	_	_	_
LH06-1136	_	3	12	14	_	_	_	_
LH06-1145	MPEF-Pb 2274	_	_	_	_	_	_	_
LH06-1146	_	_	_	_	_	_	_	_
LH06-1151	MPEF-Pb 2328	_	_	_	_	_	_	_
LH06-1197	MPEF-Pb 2276	32	12	_	_	_	_	_
LH06-1210	MPEF-Pb 2298	_	_	_	_	_	_	_
LH06-1216	MPEF-Pb 2333	_	_	_	_	_	_	_
LH06-1220	_	_	_	_	_	_	_	_
LH06-1222	_	_	_	_	_	_	_	_
LH06-1226	MPEF-Pb 2273	_	_	_	_	_	_	_
LH06-1227	MPEF-Pb 2291	_	_	_	_	_	_	_
LH06-1236	_	_	_	_	_	_	_	_
LH06-1238 A, B	_	3	12	14	_	_	_	_
LH06-1242	MPEF-Pb 2296	_	_	_	_	_	_	_
LH06-1258	MPEF-Pb 2289	12	_	_	_	_	_	_
LH06-1261	_	_	_	_	_	_	_	_
LH06-1264	_	14	12	_	_	_	_	_
LH06-1274	_	17	_	_	_	_	_	_
LH06-1275	MPEF-Pb 2278	12	14	_	_	_	_	_
LH06-1282	_	_	_	_	_	_	_	_
LH06-1284	_	14	_	_	_	_	_	_
LH06-1285	MPEF-Pb 2332	14	_	_	_	_	_	_
LH06-1293	_	14	13	_	_	_	_	_
LH06-1303	MPEF-Pb 2302	12	_	_	_	_	_	_
LH10-0010	_	_	_	_	_	_	_	_
LH13(2019)-130	_	1	3	14	17	_	_	_
LH13(2019)-141	_	_	_	_	_	_	_	_
LH13(2019)-153	_	3	_	_	_	_	_	_
LH13(2019)-165	_	14	13	12	32	_	_	_
LH13(2019)-315 A, B (1)	_	3	_	_	_	_	_	_
LH13(2019)-315 A, B (2)		13	_	_	_	_	_	_
LH13(2019)-315 A, B (3)		13	_	_	_	_	_	_
LH13(2023)-19	_	32	_	_	_	_	_	_
LH13(2023)-22	_	32	_	_	_	_	_	_
LH13(2023)-24	_	30	31	_	_	_	_	_
LH13(2023)-27	_	32	12	_	_	_	_	_
LH13(2023)-28 A, B	_	32	33	_	_	_	_	_
LH13(2023)-30	_	_	_	_	_	_	_	_
LH13(2023)-31	_	12	_	_	_	_	_	_
LH13(2023)-33 A, B	_	30	31	3	_	_	_	_
LH13(2023)-35	_	_	_	_	_	_	_	_
LH13(2023)-36	_	32	_	_	_	_	_	_
LH13(2023)-37	MPEF-Pb 8027	17	1	3	171	_	_	_
LH13(2023)-38	_	12	_	_	_	_	_	_
LH13-0003	MPEF-Pb 2251	215	_	_	_	_	_	_	This instance of DT215 was incorrectly reported by Giraldo et al. 2025 as "DT85".
LH13-0013 A, B	MPEF-Pb 2349	_	_	_	_	_	_	_
LH13-0019 A, B	MPEF-Pb 2347	17	92	3	_	_	_	_
LH13-0022	MPEF-Pb 2348	12	14	_	_	_	_	_
LH13-0025	MPEF-Pb 2341	_	_	_	_	_	_	_
LH13-0026 A, B	MPEF-Pb 2342	17	12	1	3	_	_	_
LH13-0052	_	14	_	_	_	_	_	_
LH13-0053	MPEF-Pb 2252	_	_	_	_	_	_	_
LH13-0085 A, B	MPEF-Pb 2346	12	33	_	_	_	_	_
LH13-0088	MPEF-Pb 2221	_	_	_	_	_	_	_
LH13-0089	MPEF-Pb 2337	_	_	_	_	_	_	_
LH13-0111	MPEF-Pb 2253	15	_	_	_	_	_	_
LH13-0112	MPEF-Pb 2340	_	_	_	_	_	_	_
LH13-0136 A	MPEF-Pb 1373	12	54	_	_	_	_	_
LH13-0141 A, B	_	32	_	_	_	_	_	_
LH13-0146	MPEF-Pb 2364	16	12	_	_	_	_	_
LH13-0147	_	_	_	_	_	_	_	_
LH13-0149	MPEF-Pb 2255	_	_	_	_	_	_	_
LH13-0160	MPEF-Pb 2256	_	_	_	_	_	_	_
LH13-0171	MPEF-Pb 2336	139	12	13	30	_	_	_
LH13-0189 A, B	_	17	12	_	_	_	_	_
LH13-0194	MPEF-Pb 2234	14	_	_	_	_	_	_
LH13-0197	MPEF-Pb 2229	90	3	_	_	_	_	_
LH13-0199	MPEF-Pb 2230	14	3	32	12	_	_	_
LH13-0205	MPEF-Pb 2232	17	_	_	_	_	_	_
LH13-0207	MPEF-Pb 2338	1	3	_	_	_	_	_
LH13-0208	MPEF-Pb 2339	14	_	_	_	_	_	_
LH13-0219	MPEF-Pb 2228	_	_	_	_	_	_	_
LH13-0220	MPEF-Pb 2227	_	_	_	_	_	_	_
LH13-0222	MPEF-Pb 2250	30	_	_	_	_	_	_
LH13-0223	MPEF-Pb 2239	3	_	_	_	_	_	_
LH13-0226	MPEF-Pb 2224	32	_	_	_	_	_	_
LH13-0240	MPEF-Pb 2240	17	12	32	_	_	_	_
LH13-0249	MPEF-Pb 2235	32	_	_	_	_	_	_
LH13-0252	MPEF-Pb 2249	16	_	_	_	_	_	_
LH13-0269	MPEF-Pb 2350	_	_	_	_	_	_	_
LH13-0274 A, B	_	32	_	_	_	_	_	_
LH13-0291	MPEF-Pb 2363	14	_	_	_	_	_	_
LH13-0293	_	14	_	_	_	_	_	_
LH13-0300	_	13	17	_	_	_	_	_
LH13-0307	MPEF-Pb 2226	14	_	_	_	_	_	_
LH13-0506	MPEF-Pb 2236	12	_	_	_	_	_	_
LH13-1002	MPEF-Pb 2352	_	_	_	_	_	_	_
LH13-1016	MPEF-Pb 2343	32	33	_	_	_	_	_
LH13-1020	MPEF-Pb 2356	3	_	_	_	_	_	_
LH13-1021	MPEF-Pb 2238	_	_	_	_	_	_	_
LH13-1038	MPEF-Pb 2313	12	_	_	_	_	_	_
LH13-1044	MPEF-Pb 2357	14	_	_	_	_	_	_
LH13-1049	MPEF-Pb 2312	1	3	_	_	_	_	_
LH13-1051	MPEF-Pb 2355	12	16	14	_	_	_	_
LH13-1058	_	17	422	_	_	_	_	_
LH13-1062	MPEF-Pb 2314	1	3	_	_	_	_	_
LH13-1069	MPEF-Pb 2237	3	_	_	_	_	_	_
LH13-1073	MPEF-Pb 2358	31	41	_	_	_	_	_
LH13-1081	MPEF-Pb 2233	33	12	_	_	_	_	_
LH13-1108	MPEF-Pb 2242	3	33	_	_	_	_	_
LH13-1118	MPEF-Pb 2217	_	_	_	_	_	_	_
LH13-1121 A, B	_	3	32	_	_	_	_	_
LH13-1126	MPEF-Pb 2243	185	33	3	12	_	_	_
LH13-1161	_	3	16	_	_	_	_	_
LH13-1162	MPEF-Pb 2247	171	_	_	_	_	_	_
LH13-1163	MPEF-Pb 2244	14	_	_	_	_	_	_
LH13-1172 A,B	MPEF-Pb 2246	1	3	17	_	_	_	_
LH13-1176	MPEF-Pb 2223	33	3	12	13	_	_	_
LH13-1180	MPEF-Pb 2225	33	17	_	_	_	_	_
LH13-1186	_	_	_	_	_	_	_	_
LH13-1188	MPEF-Pb 2219	_	_	_	_	_	_	_
LH13-1230	MPEF-Pb 2241	3	12	_	_	_	_	_
LH13-1255	MPEF-Pb 2353	32	33	34	_	_	_	_
LH13-1256	MPEF-Pb 2354	32	_	_	_	_	_	_
LH13-1259	MPEF-Pb 2344	_	_	_	_	_	_	_
LH13-1262	MPEF-Pb 2345	32	_	_	_	_	_	_
LH13-1265	MPEF-Pb 2218	3	_	_	_	_	_	_
LH13-1269	MPEF-Pb 2216	54	12	14	310	_	_	_
LH13-1282	MPEF-Pb 2222	12	1	_	_	_	_	_
LH13-1283	_	_	_	_	_	_	_	_
LH13-1286	MPEF-Pb 2231	3	12	32	_	_	_	_
LH13-1287	MPEF-Pb 2248	3	33	32	_	_	_	_
LH13-1306	MPEF-Pb 2245	8	_	_	_	_	_	_
LH13-1330	MPEF-Pb 2351	3	16	14	_	_	_	_
LH13-1373	MPEF-Pb 2309	30	12	33	_	_	_	_
LH13-1378	MPEF-Pb 2320	12	_	_	_	_	_	_
LH13-1397	MPEf-PB 2304	1	31	12	3	16	17	32
LH13-1401	_	_	_	_	_	_	_	_
LH13-1406	_	3	13	17	_	_	_	_
LH13-1430	_	16	_	_	_	_	_	_
LH13-1436	_	14	_	_	_	_	_	_
LH13-1437	_	14	_	_	_	_	_	_
LH13-1454	MPEF-Pb 2303	_	_	_	_	_	_	_
LH13-1467	MPEF-Pb 2311	3	30	_	_	_	_	_
LH13-1468	MPEF-Pb 2305	3	58	31	_	_	_	_
LH13-1472	MPEF-Pb 2310	32	_	_	_	_	_	_
LH13-1476 (1)	MPEF-Pb 2359	32	_	_	_	_	_	_
LH13-1476 (2)	_	32	_	_	_	_	_	_
LH13-1476 (3)	_	32	_	_	_	_	_	_
LH13-1476 (4)	_	3	_	_	_	_	_	_
LH13-1476 (5)	_	32	_	_	_	_	_	_
LH13-1476 (6)	_	_	_	_	_	_	_	_
LH13-1476 (7)	_	_	_	_	_	_	_	_
LH13-1476 (8)	_	_	_	_	_	_	_	_
LH13-1476 (9)	_	_	_	_	_	_	_	_
LH13-1488	MPEF-Pb 2318	_	_	_	_	_	_	_
LH13-1497	MPEF-Pb 2322	3	15	14	_	_	_	_
LH13-1503	MPEF-Pb 2306	3	_	_	_	_	_	_
LH13-1504	MPEF-Pb 2307	30	12	_	_	_	_	_
LH13-1530	_	34	17	_	_	_	_	_
LH13-1534	MPEF-Pb 2220	49	13	_	_	_	_	_
LH13-1535	_	114	_	_	_	_	_	_
LH13-1554	MPEF-Pb 2319	14	_	_	_	_	_	_
LH13-1597	MPEF-Pb 2323	32	139	12	_	_	_	_
LH15(2009)-232 A, B	_	1	_	_	_	_	_	_
LH15(2009)-364 A, B (1)	_	_	_	_	_	_	_	_
LH15(2009)-364 A, B (2)	_	_	_	_	_	_	_	_
LH15(2009)-364 A, B (3)	_	_	_	_	_	_	_	_
LH15(2009)-413	_	17	14	13	12	_	_	_
LH15-0022	_	_	_	_	_	_	_	_
LH15-0024 B	MPEF-Pb 2377	16	32	_	_	_	_	_
LH15-0029	_	12	32	_	_	_	_	_
LH16-0500	MPEF-Pb 2317	32	13	33	_	_	_	_
LH17-1005	_	207	33	_	_	_	_	_
LH22-0003	MPEF-Pb 2308	32	_	_	_	_	_	_
LH22-1008	MPEF-PB 2321	12	3	16	210	_	_	_
LH23-0002 A, B	MPEF-Pb 2366	_	_	_	_	_	_	_
LH23-0003	MPEF-Pb 2365	139	_	_	_	_	_	_
LH25(2009)-113 A, B	MPEF-Pb 5021	_	_	_	_	_	_	_
LH25(2009)-327	_	12	_	_	_	_	_	_
LH25(2009)-328	_	17	14	_	_	_	_	_
LH25(2009)-329	_	32	12	33	_	_	_	_
LH25(2009)-330 A, B	_	12	_	_	_	_	_	_
LH25(2009)-331 A, B	MPEF-Pb 13034	13	16	_	_	_	_	_
LH27(2009)-216 A, B	_	81	_	_	_	_	_	_
LH27(2009)-217	_	17	32	_	_	_	_	_
LH27(2009)-218	_	3	14	17	_	_	_	_
LH27(2009)-219	_	14	32	_	_	_	_	_
LH27(2009)-233	_	12	33	_	_	_	_	_
LH27(2009)-234	_	_	_	_	_	_	_	_
LH27(2009)-235	_	13	_	_	_	_	_	_
LH27(2009)-236 A, B (1)	_	_	_	_	_	_	_	_
LH27(2009)-236 A, B (2)	_	_	_	_	_	_	_	_
LH27(2009)-81	_	261	_	_	_	_	_	_
LH27(2016)-140	_	12	_	_	_	_	_	_
LH27(2016)-219	_	32	_	_	_	_	_	_
LH27(2016)-220	MPEF-Pb 13033	12	14	81	_	_	_	_	This instance of DT81 was missed in Giraldo et al., 2025
LH27(2019)-273	_	32	_	_	_	_	_	_
LH27(2019)-454 A, B	_	32	261	_	_	_	_	_
LH27(2023)-26	_	31	_	_	_	_	_	_
LH27(2023)-34	_	12	_	_	_	_	_	_
LH28(2009)-486 (1)	_	_	_	_	_	_	_	_
LH28(2009)-486 (2)	_	_	_	_	_	_	_	_
LH28(2009)-487 (1)	_	_	_	_	_	_	_	_
LH28(2009)-487 (2)	_	_	_	_	_	_	_	_
LH28(2009)-487 (3)	_	_	_	_	_	_	_	_
LH28(2009)-487 (4)	_	_	_	_	_	_	_	_
LH28(2009)-487 (5)	_	_	_	_	_	_	_	_
LH28(2009)-488 A, B (1)	_	12	_	_	_	_	_	_
LH28(2009)-488 A, B (2)	_	49	_	_	_	_	_	_
LH28(2009)-488 A, B (3)	_	_	_	_	_	_	_	_
LH28(2009)-488 A, B (4)	_	_	_	_	_	_	_	_
LH29(2019)-328	_	12	_	_	_	_	_	_
LH29(2023)-23	_	_	_	_	_	_	_	_
LH30(2019)-147	_	_	_	_	_	_	_	_
LH30(2019)-215	_	12	13	_	_	_	_	_
LHF-1009 (1)	MPEF-Pb 5023	12	_	_	_	_	_	_
LHF-1009 (2)	_	_	_	_	_	_	_	_
LHF-1009 (3)	_	31	_	_	_	_	_	_
LHF-1009 (4)	_	14	_	_	_	_	_	_
LHF-1009 (5)	_	_	_	_	_	_	_	_
LHF-1009 (6)	_	_	_	_	_	_	_	_
LHF-1009 (7)	_	_	_	_	_	_	_	_
